# Supplementary material for: Antiviral and clinical activity of bamlanivimab in a randomized trial of non-hospitalized adults with COVID-19
Source: Nat Commun. 2022 Aug 22;13:4931. doi: 10.1038/s41467-022-32551-2 (PMC9395368; doi:10.1038/s41467-022-32551-2)
Supplement: Supplementary file 4 — Source Data [file 41467_2022_32551_MOESM4_ESM.xlsx]

## Sheet: Figure 2a
Figure 2A
	Undetectable percent (%)
Visit	Bamlanivimab 700mg	Placebo 700mg
0	4.58716	5.35714
3	7.61905	6.54206
7	12.5	16.0377
14	35	32.3529
21	64.0777	53.8462
28	72.1649	64.0777

## Sheet: Figure 2b
Figure 2B
	Undetectable percent (%)
Visit	Bamlanivimab 7000mg	Placebo 7000mg
0	10.4167	18.2
3	17.3913	18.1818
7	23.913	23.2558
14	52.1739	66.6667
21	69.5652	80
28	72.3404	78.5714

## Sheet: Figure 2c
Figure 2C
Treatment	Visit day	Median	Q1	Q3	N		Treatment	Visit day	Median	Q1	Q3	N
Bamlanivimab 700mg	0	5.5	4	6.77	109		Placebo 700mg	0	5.7	3.8	6.8	112
Bamlanivimab 700mg	3	2.91	1.7	3.85	105		Placebo 700mg	3	3.87	2.4	5.055	107
Bamlanivimab 700mg	7	2.085	1.7	2.97	104		Placebo 700mg	7	2.245	1.7	3.0675	106
Bamlanivimab 700mg	14	1.7	0.7	1.7	100		Placebo 700mg	14	1.7	0.7	1.7	102
Bamlanivimab 700mg	21	0.7	0.7	1.7	103		Placebo 700mg	21	0.7	0.7	1.7	104
Bamlanivimab 700mg	28	0.7	0.7	1.7	97		Placebo 700mg	28	0.7	0.7	1.7	103

## Sheet: Figure 2d
Figure 2D
Treatment	Visit day	Median	Q1	Q3	N		Treatment	Visit day	Median	Q1	Q3	N
Bamlanivimab 7000mg	0	5.175	2.5	6.5625	48		Placebo 7000mg	0	5.01	1.7	6.91	45
Bamlanivimab 7000mg	3	2.245	1.7	4.2	46		Placebo 7000mg	3	3.38	1.7	5.7	44
Bamlanivimab 7000mg	7	1.7	0.7	2.5	46		Placebo 7000mg	7	2.07	1.7	3.4	43
Bamlanivimab 7000mg	14	0.7	0.7	1.7	46		Placebo 7000mg	14	0.7	0.7	1.7	42
Bamlanivimab 7000mg	21	0.7	0.7	1.7	46		Placebo 7000mg	21	0.7	0.7	0.7	40
Bamlanivimab 7000mg	28	0.7	0.7	1.7	47		Placebo 7000mg	28	0.7	0.7	0.7	42

## Sheet: Figure S1
Figure S1
<= 5 Days														>5 Days
Treatment	Visit day	Median	Q1	Q3	N		Treatment	Visit day	Median	Q1	Q3	N		Treatment	Visit day	Median	Q1	Q3	N		Treatment	Visit day	Median	Q1	Q3	N
Bamlanivimab 7000mg	0	5.76	3.08	7.38	18		Placebo 7000mg	0	6.33	2.61	7.25	23		Bamlanivimab 7000mg	0	4.25	2.15	6.24	30		Placebo 7000mg	0	4.625	1.7	6.76	22
Bamlanivimab 7000mg	3	2.3	1.7	4.2	17		Placebo 7000mg	3	4.215	2.25	6.14	22		Bamlanivimab 7000mg	3	2.19	1.7	3.63	29		Placebo 7000mg	3	2.545	1.7	4.29	22
Bamlanivimab 7000mg	7	1.7	1.7	2.51	18		Placebo 7000mg	7	2.57	1.7	3.87	22		Bamlanivimab 7000mg	7	1.7	1.2	2.33	28		Placebo 7000mg	7	1.7	0.7	2.74	21
Bamlanivimab 7000mg	14	0.7	0.7	1.7	18		Placebo 7000mg	14	0.7	0.7	2.16	21		Bamlanivimab 7000mg	14	1.7	0.7	1.7	28		Placebo 7000mg	14	0.7	0.7	0.7	21
Bamlanivimab 7000mg	21	0.7	0.7	0.7	17		Placebo 7000mg	21	0.7	0.7	1.7	19		Bamlanivimab 7000mg	21	0.7	0.7	1.7	29		Placebo 7000mg	21	0.7	0.7	0.7	21
Bamlanivimab 7000mg	28	0.7	0.7	0.7	18		Placebo 7000mg	28	0.7	0.7	1.7	21		Bamlanivimab 7000mg	28	0.7	0.7	1.7	29		Placebo 7000mg	28	0.7	0.7	0.7	21
<= 5 Days														>5 Days
Treatment	Visit day	Median	Q1	Q3	N		Treatment	Visit day	Median	Q1	Q3	N		Treatment	Visit day	Median	Q1	Q3	N		Treatment	Visit day	Median	Q1	Q3	N
Bamlanivimab 700mg	0	6.695	5.42	7.73	44		Placebo 700mg	0	6.46	5.8	7.75	42		Bamlanivimab 700mg	0	4.85	3.59	6.03	65		Placebo 700mg	0	4.815	3.46	6.02	70
Bamlanivimab 700mg	3	3.48	2.51	5.305	44		Placebo 700mg	3	4.93	3.51	6.18	39		Bamlanivimab 700mg	3	2.51	1.7	3.22	61		Placebo 700mg	3	3.415	2.28	4.5	68
Bamlanivimab 700mg	7	2.26	1.7	3.115	44		Placebo 700mg	7	2.65	2.13	3.485	40		Bamlanivimab 700mg	7	1.7	1.7	2.98	60		Placebo 700mg	7	1.7	1.7	2.73	66
Bamlanivimab 700mg	14	1.7	0.7	2.21	39		Placebo 700mg	14	1.7	0.7	1.7	38		Bamlanivimab 700mg	14	1.7	0.7	1.7	61		Placebo 700mg	14	1.7	0.7	1.7	64
Bamlanivimab 700mg	21	0.7	0.7	1.7	43		Placebo 700mg	21	1.7	0.7	1.7	39		Bamlanivimab 700mg	21	0.7	0.7	1.7	60		Placebo 700mg	21	0.7	0.7	1.7	65
Bamlanivimab 700mg	28	0.7	0.7	1.7	39		Placebo 700mg	28	0.7	0.7	1.7	37		Bamlanivimab 700mg	28	0.7	0.7	1.7	58		Placebo 700mg	28	0.7	0.7	1.7	66

## Sheet: Figure S4a
Figure S4A
Nasopharyngeal Data
	Placebo			Lower whisker	Lower box bound	Median	Upper box bound	Top whisker
		lambda1	<= 5 days	2.27	2.311	2.322	2.34	2.377
			>5 days	2.269	2.306	2.319	2.335	2.361
		lambda2	<= 5 days	0.371	0.757	1.048	1.348	1.537
			>5 days	0.421	0.863	1.15	1.332	1.572
	Treatment	lambda1	<= 5 days	2.27	2.311	2.322	2.34	2.377
			>5 days	2.269	2.306	2.319	2.335	2.361
		lambda2	<= 5 days	0.353	0.765	0.998	1.49	1.841
			>5 days	0.327	0.83	1.16	1.567	1.929

## Sheet: Figure S4b
Figure S4B
AN Data
	Placebo			Lower whisker	Lower box bound	Median	Upper box bound	Top whisker
		lambda1	<= 5 days	0.927	1.591	2.415	2.82	4.638
			>5 days	0.83	1.629	2.293	2.998	4.457
	Treatment	lambda1	<= 5 days	1.309	2.081	2.887	3.319	5.077
			>5 days	0.818	2.113	2.617	3.396	4.85

## Sheet: Figure S5b
Figure S5b
SARS-CoV-2 RNA	Median	Lower box bound (Q1)	Upper box bound (Q3)	Lower whisker	Top whisker	n
Anterior nasal-Higher Risk	4.42	2.33	6.49	0.7	8.84	151
Anterior nasal-Lower Risk	4.48	2.33	6.09	0.7	8.41	160
Nasopharyngeal-Higher Risk	5.44	3.53	6.84	0.7	9	152
Nasopharyngeal-Lower Risk	5.52	3.71	6.65	0.7	8.87	162

## Sheet: Figure S5c
Figure S5c
SARS-CoV-2 RNA	Median	Lower box bound	Upper box bound	Lower whisker	Top whisker	n
Anterior nasal-Aviremic	4.25	1.85	6.07	0.7	8.84	239
Anterior nasal-Viremic	5.735	4.0325	6.7975	0.7	8.41	62
Nasopharyngeal-Aviremic	5.305	3.2975	6.5475	0.7	9	242
Nasopharyngeal-Viremic	6.42	5.27	7.57	2.15	8.71	62

## Sheet: Figure S5d
Figure S5d
	n (Viremic)	n (Total)	Proportion viremic
Higher risk	30	147	0.204
Lower risk	32	158	0.203

[truncated: 3 more sheets: Figure S5e, Figure S6, Figure S7]
